# Supplementary material for: A Simultaneous Determination of the B1 and B6 Vitamers Reveals Their Loss During a Single Peritoneal Dialysis Session: Chromatographic and Chemometric Approach
Source: Int J Mol Sci. 2025 Jul 25;26(15):7177. doi: 10.3390/ijms26157177 (PMC12346733; doi:10.3390/ijms26157177)
Supplement: Supplementary file 1 [file ijms-26-07177-s001.zip]

Archive with 1 entries (1 files):
- ijms-3764652-supplementary.pdf
